# Supplementary material for: Changes in Volatile Composition of Cape Hake Fillets under Modified Atmosphere Packaging Systems during Cold Storage
Source: Foods. 2022 Apr 29;11(9):1292. doi: 10.3390/foods11091292 (PMC9103146; doi:10.3390/foods11091292)
Supplement: Supplementary file 1 [file foods-11-01292-s001.zip]

Archive with 1 entries (1 files):
- foods-1660131-supplementary.pdf
